# Supplementary material for: Vangl2 promotes the formation of long cytonemes to enable distant Wnt/β-catenin signaling
Source: Nat Commun. 2021 Apr 6;12:2058. doi: 10.1038/s41467-021-22393-9 (PMC8024337; doi:10.1038/s41467-021-22393-9)
Supplement: Supplementary file 14 — Source Data [file 41467_2021_22393_MOESM14_ESM.xlsx]

## Sheet: Fig 1H
Figure 1H
n=1	Wnt8a-GFP	Mem-mCh		n=2	Wnt8a-GFP	Mem-mCh		n=3	Wnt8a-GFP	Mem-mCh		n=4	Wnt8a-GFP	Mem-mCh		n=5	Wnt8a-GFP	Mem-mCh		n=6	Wnt8a-GFP	Mem-mCh		n=7	Wnt8a-GFP	Mem-mCh		n=8	Wnt8a-GFP	Mem-mCh		n=9	Wnt8a-GFP	Mem-mCh		n=10	Wnt8a-GFP	Mem-mCh		n=11	Wnt8a-GFP	Mem-mCh		n=12	Wnt8a-GFP	Mem-mCh		n=13	Wnt8a-GFP
X (length um)	g	r		X	g	r		X	g	r		X	g	r		X	g	r		X	g	r		X	g	r		X	g	r		X	g	r		X	g	r		X	g	r		X	g	r		X	g
0	6	4		0	41	29		0	202	50		0	12	6		0	39	29		0	69	8		0	6	67		0	6	37		0	18	77		0	6	8		0	29	216		0	6	111		0	10
0.18038	22.4913	47.209		0.18038	47.2461	88.428		0.18038	231.649	52.7211		0.18038	17.094	9.6855		0.18038	23.1886	72.8583		0.1804	107.98	6.9657		0.18038	8.4657	56.1083		0.18038	6.0365	50.461		0.18038	21.8324	89.7001		0.18038	10.567	12.7056		0.18038	34.68	187.68		0.18038	17.92	128.08		0.18038	11.8098
0.36075	19.9318	113.141		0.36075	47.429	73.447		0.36075	246.857	74.1685		0.36075	12.9377	31.3586		0.36075	21.9964	78.5859		0.3608	194.373	20.9729		0.36075	6.9653	51.7952		0.36075	6.0513	47.34		0.36075	21.3339	96.0629		0.36075	50.6	31.8984		0.36075	29.2	159.72		0.36075	21.4	120.84		0.36075	19.948
0.54113	8.3332	111.056		0.54113	54.13	68.723		0.54113	215.859	74.5868		0.54113	8.1297	47.2612		0.54113	26.3791	86.2		0.5411	123.38	31.3367		0.54113	9.4803	47.8291		0.54113	12.3012	60.093		0.54113	16.9816	134.792		0.54113	124.167	58.2827		0.54113	41.2	140.64		0.54113	30.08	127.4		0.54113	21.8347
0.7215	3.5758	96.473		0.7215	61.5514	80.83		0.7215	101.575	70.6854		0.7215	11.8392	58.1515		0.7215	13.6404	87.0055		0.7215	47.954	31.2067		0.7215	9.2785	66.1055		0.7215	11.1877	54.188		0.7215	18.5488	155.225		0.7215	138.475	63.1059		0.7215	27.2	157.68		0.7215	38.24	129.2		0.7215	10.0602
0.90188	3.7379	105.768		0.90188	44.8017	67.538		0.90188	42.513	60.9744		0.90188	14.6863	79.804		0.90188	15.6001	86.8592		0.9019	28.349	33.1702		0.90188	10.0563	61.3333		0.90188	12.2152	50.881		0.90188	14.0853	159.9		0.90188	86.855	42.5047		0.90188	16	151		0.90188	18	139		0.90188	18.6399
1.08225	2.268	93.241		1.08225	15.6823	82.585		1.08225	31.758	50.731		1.08225	7.1358	90.2585		1.08225	14.5814	77.6469		1.0823	24.509	22.0267		1.08225	7.6093	52.4569		1.08225	6.1696	59.648		1.08225	13.5413	136.8		1.08225	23.388	31.6297		1.08225	10.64	148.84		1.08225	15.56	135.4		1.08225	20.6976
1.26263	2.8199	90.853		1.26263	13.0118	66.574		1.26263	14.747	59.174		1.26263	13.4961	101.234		1.26263	14.2069	71.4983		1.2626	21.668	17.7352		1.26263	10.793	49.7964		1.26263	5.0452	66.699		1.26263	7.0483	132.814		1.26263	10.068	25.0341		1.26263	22.92	122.48		1.26263	14.48	146.56		1.26263	20.1934
1.443	4.6321	86.888		1.443	19.3942	83.63		1.443	16.316	50.7138		1.443	14.6007	103.59		1.443	14.5453	74.5321		1.443	21.927	13.6018		1.443	7.8281	51.159		1.443	8.3683	70.793		1.443	7.2028	154.49		1.443	10.845	27.1114		1.443	36.2	123.84		1.443	10.16	139.36		1.443	13.8252
1.62338	4.5968	101.516		1.62338	10.0551	56.367		1.62338	10.183	38.8889		1.62338	10.759	92.2908		1.62338	9.0651	85.1613		1.6234	25.31	16.1547		1.62338	8.3917	53.9814		1.62338	7.0406	75.896		1.62338	9.2914	162.337		1.62338	9.656	28.2162		1.62338	38.36	155.56		1.62338	7.84	135.96		1.62338	14.3373
1.80375	6.7919	114.637		1.80375	10.5687	63.521		1.80375	8.111	53.0696		1.80375	7.7704	82.4462		1.80375	9.3747	90.6163		1.8038	22.51	20.0491		1.80375	7.7325	67.2059		1.80375	7.8763	65.067		1.80375	8.3086	134.169		1.80375	5.173	48.3514		1.80375	31	165		1.80375	6	143		1.80375	12.2724
1.98413	5.0518	102.385		1.98413	11.989	84.393		1.98413	31.038	50.7824		1.98413	6.1629	88.1923		1.98413	12.003	98.4845		1.9841	24.296	19.0763		1.98413	7.2195	56.0211		1.98413	12.3009	61.796		1.98413	6.676	129.733		1.98413	2.484	53.5311		1.98413	18.48	185.08		1.98413	6.96	116.16		1.98413	12.7075
2.1645	4.3105	101.541		2.1645	21.36	81.453		2.1645	88.951	40.7737		2.1645	10.1788	78.3006		2.1645	8.0213	94.9763		2.1645	24.303	18.1417		2.1645	12.0555	52.7834		2.1645	11.5247	79.397		2.1645	9.6873	153.167		2.1645	3.271	46.8359		2.1645	37.48	184.4		2.1645	6.4	125.68		2.1645	6.3092
2.34488	6.998	84.202		2.34488	21.8884	83.37		2.34488	79.137	38.878		2.34488	13.5249	84.28		2.34488	9.8913	66.0246		2.3449	24.755	18.8677		2.34488	9.1195	46.7227		2.34488	9.8184	100.078		2.34488	10.4999	144.271		2.34488	4.701	49.18		2.34488	48.48	177.12		2.34488	5.76	138		2.34488	9.9919
2.52525	7.6046	97.802		2.52525	11.0931	78.05		2.52525	37.865	41.8907		2.52525	12.1352	71.3715		2.52525	7.8355	70.5019		2.5253	21.012	27.1636		2.52525	8.4023	45.1711		2.52525	8.3592	121.44		2.52525	4.3106	143.956		2.52525	3.334	56.4366		2.52525	34.76	159		2.52525	8.96	113.2		2.52525	9.6724
2.70563	7.8202	54.979		2.70563	11.351	83.591		2.70563	12.938	47.5808		2.70563	9.4902	93.1864		2.70563	8.6245	81.1366		2.7056	25.521	22.534		2.70563	17.7311	48.8986		2.70563	12.225	142.586		2.70563	7.8424	145.472		2.70563	2.596	49.9644		2.70563	22	132		2.70563	10	123		2.70563	9.0173
2.886	5.4723	26.64		2.886	15.1021	75.522		2.886	3.191	39.513		2.886	8.3043	59.1683		2.886	13.6059	67.0123		2.886	27.202	24.7538		2.886	12.9268	47.5917		2.886	18.719	156.29		2.886	14.2821	124.619		2.886	3.572	39.547		2.886	17.6	147.4		2.886	10.16	135.84		2.886	9.9447
3.06638	2.541	11.459		3.06638	5.6828	76.279		3.06638	4.504	33.9739		3.06638	8.2146	58.0185		3.06638	8.325	69.0386		3.0664	21.425	28.6697		3.06638	13.7323	52.7483		3.06638	14.5269	149.291		3.06638	9.6587	118.739		3.06638	4.942	41.5719		3.06638	34.44	147.72		3.06638	9.92	130.92		3.06638	6.491
3.24675	4.1698	12.603		3.24675	12.7752	65.327		3.24675	2.977	33.0145		3.24675	10.3062	55.5573		3.24675	9.5967	79.5406		3.2468	22.556	36.0225		3.24675	19.7633	51.2116		3.24675	16.3491	205.122		3.24675	19.6603	121.602		3.24675	3.804	44.6851		3.24675	38.32	149.2		3.24675	7.04	128.72		3.24675	7.8718
3.42713	6.1124	12.614		3.42713	36.5683	68.882		3.42713	3.149	31.588		3.42713	9.3706	52.4326		3.42713	17.5659	80.2744		3.4271	30.209	51.8042		3.42713	10.3353	43.9716		3.42713	18.4096	129.124		3.42713	8.2235	101.707		3.42713	3.589	57.1196		3.42713	32.6	136.4		3.42713	5.28	130.12		3.42713	5.5544
3.6075	4.4228	12.627		3.6075	36.9928	116.251		3.6075	2.18	35.4154		3.6075	8.1989	60.9646		3.6075	14.7	89.03		3.6075	25.91	60.1193		3.6075	17.8395	45.7193		3.6075	23.578	128.754		3.6075	8.9191	114.207		3.6075	2.902	46.5109		3.6075	25	129		3.6075	10	102		3.6075	7.248
3.78788	6.6247	11.877		3.78788	18.2542	104.664		3.78788	2	35.0944		3.78788	11.3414	67.5403		3.78788	10.54	94.92		3.7879	25.009	44.488		3.78788	20.1762	49.8969		3.78788	19.7512	120.685		3.78788	9.0538	100.612		3.78788	5.012	55.7533		3.78788	17.2	126.56		3.78788	10.24	138.04		3.78788	7.3534
3.96825	6.501	12.97		3.96825	9.8344	91.488		3.96825	3.661	30.0778		3.96825	9.9447	80.3744		3.96825	9.1633	93.6789		3.9683	24.86	31.0998		3.96825	9.9564	49.7889		3.96825	16.3814	135.244		3.96825	7.2297	99.7148		3.96825	9.647	55.8661		3.96825	21.12	107.4		3.96825	7.2	140.48		3.96825	6.228
4.14863	5.8251	18.495		4.14863	6.7562	108.51		4.14863	2.915	32.2558		4.14863	18.7732	76.5184		4.14863	12.3413	85.9046		4.1486	24.156	33.575		4.14863	11.0458	46.9432		4.14863	14.7097	149.67		4.14863	11.3402	108.719		4.14863	4.478	55.0557		4.14863	16.08	87.12		4.14863	5.68	141.2		4.14863	6.2429
4.329	7.5355	18.853		4.329	6.2912	116.858		4.329	2.097	36.9072		4.329	20.1014	91.3156		4.329	11.6267	69.2205		4.329	23.066	40.8265		4.329	12.4604	46.8223		4.329	7.664	165.612		4.329	9.803	83.3417		4.329	6.29	38.5096		4.329	12.32	94.64		4.329	7.92	134.44		4.329	11.5579
4.50938	4	27.263		4.50938	3.1271	149.621		4.50938	3.648	25.8698		4.50938	18.1704	90.8157		4.50938	8.5816	68.1708		4.5094	23.456	41.4393		4.50938	18.765	56.2144		4.50938	11.7898	132.041		4.50938	8.6043	88.2238		4.50938	10.218	62.0768		4.50938	14	108		4.50938	4	139		4.50938	7.4207
[truncated: 25 more columns]

## Sheet: Fig 1J
Figure 1J
n=1	GFP-Vangl2	Ror2-mCh		n=2	GFP-Vangl2	Ror2-mCh		n=3	GFP-Vangl2	Ror2-mCh		n=4	GFP-Vangl2	Ror2-mCh		n=5	GFP-Vangl2	Ror2-mCh		n=6	GFP-Vangl2	Ror2-mCh		n=7	GFP-Vangl2	Ror2-mCh		n=8to12	Ror2-mCh	Ror2-mCh	Ror2-mCh	Ror2-mCh	Ror2-mCh		n=8to12	GFP-Vangl2	GFP-Vangl2	GFP-Vangl2	GFP-Vangl2	GFP-Vangl2
X (length um)	g	r		X	g	r		X	g	r		X	g	r		X	g	r		X	g	r		X	g	r		X	ror2	Ror2	Ror2	Ror2	Ror2		X	vangl2	vangl2	vangl2	vangl2	vangl2		X	average vangl2	average ror2	st dev	st error gr	stdev	sterr r
0	13	31		0	0	0		0	0	6		0	6	0		0	6	6		0	13	6		0	13	12		0	24.2592	19.5606	58.0523	62.9388	0.803		0	0.6437	19.6817	17.4752	22.4986	15.9024		0	10.6001	18.8845	7.54368	2.17767	20.8899	6.03039
0.18038	42.6416	21.8404		0.18038	2.5229	5.8835		0.18038	17.3756	37.41		0.18038	2.8648	1.3016		0.18038	9.0006	3.0671		0.1804	18.175	18.4194		0.18038	13.2411	13.8102		0.18038	35.8998	30.4133	111.144	48.7605	6.4273		0.18038	31.7534	63.7295	35.0114	16.366	48.9733		0.18038	25.1379	27.8647	18.4847	5.33608	29.0409	8.38337
0.36075	22.5545	27.6984		0.36075	3.703	3.738		0.36075	17.8335	53.02		0.36075	9.7571	12.3083		0.36075	8.8924	6.6706		0.3608	17.753	20.1926		0.36075	16.9156	6.5525		0.36075	45.5404	36.0663	113.799	38.1657	12.1534		0.36075	46.3869	43.07	63.4131	15.7775	97.6182		0.36075	30.3062	31.3254	26.4585	7.63792	29.429	8.49542
0.54113	22.0553	33.3096		0.54113	9.6729	8.1204		0.54113	21.4934	48.625		0.54113	14.0305	14.4059		0.54113	20.8941	20.1153		0.5411	23.255	10.1494		0.54113	23.9268	5.0166		0.54113	46.7728	32.4907	95.0281	37.9187	13.9456		0.54113	41.8926	42.6706	58.7389	19.6344	74.0973		0.54113	31.0302	30.4915	18.5656	5.35943	24.203	6.98679
0.7215	17.0844	41.8606		0.7215	11.4913	12.8271		0.7215	20.48	35.663		0.7215	36.2131	21.8824		0.7215	38.6917	26.2712		0.7215	23.442	17.3297		0.7215	25.0617	6		0.7215	43.8966	26.5156	39.9	47.2713	12.6367		0.7215	22.1245	26.7925	20.9559	20.4962	26.6752		0.7215	24.1257	27.6712	7.20505	2.07992	13.2977	3.83872
0.90188	20.515	26.5455		0.90188	7.1224	46.1989		0.90188	13.8871	52.895		0.90188	59.6713	13.2474		0.90188	38.6194	37.1858		0.9019	35.462	29.2819		0.90188	26	11.8187		0.90188	39.1147	17.7956	34.5232	55.0647	15.8834		0.90188	16.4269	20.7999	14.1548	31.9271	11.8505		0.90188	24.703	31.6296	14.1122	4.07384	14.4626	4.175
1.08225	22.8982	18.1237		1.08225	20.424	37.7324		1.08225	17.2489	45.225		1.08225	20.6313	22.2855		1.08225	48.8215	39.3796		1.0823	58.471	39.591		1.08225	13.0456	15.9439		1.08225	35.378	36.6851	35.2126	48.7883	13.8864		1.08225	18.4211	4.037	8.2818	41.8057	12.7888		1.08225	23.9062	32.3526	16.1106	4.65073	11.2424	3.24541
1.26263	14.2653	25.172		1.26263	24.5922	54.4139		1.26263	18.7073	57.396		1.26263	4.4509	13.8152		1.26263	36.6389	27.2752		1.2626	75.358	58.0204		1.26263	13.6127	11.1171		1.26263	37.5879	40.5967	40.0123	56.344	49.448		1.26263	26.0838	40.4713	6	28.6298	6.3942		1.26263	24.6004	39.2666	19.0116	5.48818	16.0543	4.63447
1.443	34.3518	18.4687		1.443	34.3354	64.4938		1.443	14.2009	33.225		1.443	7.9434	13.2437		1.443	17.1695	14.7957		1.443	108.914	58.0764		1.443	14.0419	12.218		1.443	34.0259	33.575	47.8009	65.8133	11.5522		1.443	12.3238	33.4803	6.5954	19.5388	11.4027		1.443	26.1915	33.9407	26.7303	7.71638	19.8579	5.73249
1.62338	21.2921	21.9934		1.62338	44.6601	66.6418		1.62338	25.2272	27.209		1.62338	6.3946	11.7415		1.62338	23.5133	36.4243		1.6234	112.69	63.4485		1.62338	12.7027	12.0814		1.62338	35.2054	26.4942	43.2035	63.4999	11.9189		1.62338	6.2234	18.4741	16.4978	21.2309	6.0505		1.62338	26.2464	34.9885	28.0053	8.08442	19.5647	5.64783
1.80375	14.2293	19.732		1.80375	64.8285	69.0219		1.80375	16.6049	50.098		1.80375	4.9842	25.7904		1.80375	36.1069	25.8784		1.8038	90.217	50.0474		1.80375	20.2183	12.0118		1.80375	37.9664	38.0964	27.9853	63.2332	32.0779		1.80375	23.2087	24.5227	14.0302	26.2487	14.8557		1.80375	29.1713	37.6616	23.4385	6.76611	16.6576	4.80862
1.98413	8.7452	11.1015		1.98413	73.4341	67.1006		1.98413	7.2696	46.357		1.98413	6.8535	11.3845		1.98413	28.0312	27.557		1.9841	56.005	47.3005		1.98413	16.8508	11.2339		1.98413	18.0481	26.1351	49.4457	65.7795	15.9257		1.98413	24.5508	18.1972	11.3841	29.4935	13.5282		1.98413	24.5286	33.1141	19.7308	5.69579	20.2133	5.83509
2.1645	5.7717	8.1693		2.1645	34.4643	51.7208		2.1645	21.2941	24.844		2.1645	7.7437	5.6462		2.1645	29.8547	37.8274		2.1645	56.726	29.6454		2.1645	14.9099	8.532		2.1645	23.7129	44.7519	43.894	61.0491	9.9744		2.1645	9.463	14.2779	19.846	38.7058	20.1197		2.1645	22.7647	29.1473	14.2518	4.11414	18.0205	5.20208
2.34488	4.6247	15.0727		2.34488	18.7466	59.9461		2.34488	20.7866	41.221		2.34488	6.3898	12.5026		2.34488	38.6633	33.4724		2.3449	44.61	41.7705		2.34488	8.0619	9.0892		2.34488	18.1871	24.3308	21.8679	63.5776	8.9791		2.34488	19.0373	23.5556	21.4679	54.8443	21.4061		2.34488	23.5162	29.1681	14.7303	4.25227	18.1162	5.2297
2.52525	14.784	11.3641		2.52525	30.7398	71.2042		2.52525	18.0885	52.781		2.52525	6	15.4073		2.52525	10.3671	20.0275		2.5253	57.816	16.8811		2.52525	11.4179	8.0069		2.52525	12.8736	26.6245	23.7441	77.9246	23.8677		2.52525	52.5862	52.3918	20.6302	35.9048	49.448		2.52525	30.0145	30.0589	18.1816	5.24857	22.7494	6.56719
2.70563	21.4115	26.2578		2.70563	55.7263	62.4571		2.70563	21.1635	51.664		2.70563	12.2343	8.6535		2.70563	10.6838	21.1708		2.7056	51.505	16.1233		2.70563	12.2128	7.974		2.70563	29.0584	29.7267	25.2239	72.5862	12.4586		2.70563	13.868	12.0565	14.6883	15.5958	13.581		2.70563	21.2272	30.2795	14.8646	4.29103	20.1913	5.82872
2.886	14.74	16.4625		2.886	50.074	77.1767		2.886	16.8499	51.533		2.886	23.218	15.9368		2.886	9.6639	23.7035		2.886	52.495	32.9139		2.886	10.28	12.6978		2.886	12.0276	38.8074	35.8265	53.2535	11.2492		2.886	21.489	33.9511	14.6221	25.1344	17.2597		2.886	24.1481	31.799	13.7319	3.96407	19.8029	5.7166
3.06638	11.0412	10.4999		3.06638	37.4347	51.3528		3.06638	18.971	72.517		3.06638	18.6211	18.1989		3.06638	8.4953	18.6583		3.0664	60.739	37.5602		3.06638	11.3117	13.1447		3.06638	16.1258	26.5677	42.9709	55.9253	9.863		3.06638	17.717	22.183	15.8467	39.2813	13.7904		3.06638	22.9527	31.1154	14.6846	4.23907	19.7658	5.70591
3.24675	12.6241	8.5436		3.24675	28.7867	76.9669		3.24675	6.5937	56.267		3.24675	11.3876	13.307		3.24675	14.9752	15.7208		3.2468	64.553	41.8082		3.24675	13.6242	17.8836		3.24675	23.944	15.0376	37.7987	61.3743	10.2831		3.24675	11.0243	18.2708	13.9412	32.6388	7.4894		3.24675	19.6591	31.5779	15.4691	4.46553	21.9651	6.34079
3.42713	9.7653	9.496		3.42713	25.085	89.4014		3.42713	31.6346	53.913		3.42713	8.9178	6		3.42713	21.1678	23.2609		3.4271	50.589	37.3602		3.42713	20.4073	10.6295		3.42713	11.9814	38.0917	24.4471	67.8133	19.017		3.42713	7.7042	23.2687	21.5942	32.8508	10.8851		3.42713	21.9891	32.6176	11.8714	3.42697	24.9346	7.198
3.6075	1.927	13.6617		3.6075	47.4029	73.0778		3.6075	31.5192	85.839		3.6075	6.0648	8.0784		3.6075	7.9226	22.2943		3.6075	31.67	39.5676		3.6075	16.3272	12.4946		3.6075	42.6706	23.0247	41.1084	58.1168	18.013		3.6075	13.0416	25.2783	12.4024	37.5032	21.1738		3.6075	21.0194	36.4956	13.3206	3.84532	24.047	6.94176
3.78788	2.2549	6.3501		3.78788	36.9915	71.6703		3.78788	48.3982	126.953		3.78788	7.8326	7.3336		3.78788	10.6987	24.3208		3.7879	22.107	34.4674		3.78788	28.6668	11.7451		3.78788	21.1223	7.1215	29.816	67.5808	9.4421		3.78788	23.8644	57.016	49.4457	22.4585	29.1998		3.78788	28.2445	34.8269	16.4604	4.75172	35.0624	10.1216
3.96825	10.7401	6		3.96825	19.7161	81.7375		3.96825	67.7042	130.191		3.96825	10.4255	13.1217		3.96825	20.344	28.4609		3.9683	29.595	23.8992		3.96825	21.2383	9.4902		3.96825	21.8164	29.3895	27.7353	62.3497	20.3827		3.96825	6.0274	30.7026	12.1498	18.121	28.4644		3.96825	22.9357	37.8812	15.519	4.47994	34.7638	10.0354
4.14863	2.9856	3.8716		4.14863	19.2412	64.2014		4.14863	67.4071	125.81		4.14863	3.3556	20.7318		4.14863	10.1909	34.794		4.1486	23	23.2205		4.14863	46.0918	20.3963		4.14863	11.5211	17.6274	22.2529	45.182	19.668		4.14863	17.952	18.3586	34.3795	13.8383	18.4974		4.14863	22.9415	34.1064	17.6791	5.1035	31.5813	9.11673
4.329	10.3142	10.3177		4.329	21.6946	50.1345		4.329	50.2652	127.872		4.329	3.1898	20.0957		4.329	11.0701	17.6834		4.329	22.156	20.6808		4.329	39.5983	22.0437		4.329	11.9952	19.2883	42.2998	49.097	9.1037		4.329	12.7255	14.973	24.4352	12.4129	16.5914		4.329	19.9522	33.3843	12.6845	3.66169	31.6567	9.13851
4.50938	9.3142	8.2833		4.50938	16.0119	39.9949		4.50938	28.0274	118.103		4.50938	11.6243	9.6114		4.50938	12.3887	16.8782		4.5094	26.271	14.8875		4.50938	55.0126	13.6206		4.50938	6	30.2515	35.6367	25.3439	10.4463		4.50938	19	7.5573	11.7556	12.0624	14.5966		4.50938	18.6352	27.4214	12.5215	3.61465	29.3687	8.47803
[truncated: 5 more columns]

## Sheet: Fig 1K
Figure 1K
n=1	GFP-Vangl2	Wnt8a-mCh		n=2	GFP-Vangl2	Wnt8a-mCh		n=3	GFP-Vangl2	Wnt8a-mCh		n=4	GFP-Vangl2	Wnt8a-mCh		n=5	GFP-Vangl2	Wnt8a-mCh		n=6	GFP-Vangl2	Wnt8a-mCh		n=7	GFP-Vangl2	Wnt8a-mCh		n=8	GFP-Vangl2	Wnt8a-mCh		n=9	GFP-Vangl2	Wnt8a-mCh		n=10to14	GFP-Vangl2	GFP-Vangl2	GFP-Vangl2	GFP-Vangl2		n=10to14	Wnt8a-mCh	Wnt8a-mCh	Wnt8a-mCh	Wnt8a-mCh
X (length um)	g	r		X	g	r		X	g	r		X	g	r		X	g	r		X	g	r		X	g	r		X	g	r		X	g	r		vangl	vangl	vangl	vangl	vangl		wnt8a	wnt8a	wnt8a	wnt8a	wnt8a		X	averagevangl2
0	6	0		0	6	18		0	13	69		0	6	24		0	6	18		0	0	6		0	13	6		0	6	31		0	6	0		6	13	2.069e-11	29.212	5.5125		49	18	12	16.8901	16.142		0	8.26604
0.18038	5.6738	2.82165		0.18038	5.208	16.3967		0.18038	17.1	75.888		0.18038	6	41.343		0.18038	6	6		0.18038	13	44		0.18038	10.1993	9.7987		0.18038	22.0036	66.66		0.18038	6	23.3178		54.2714	19.5741	0.0383	102.654	6.948		59.286	5.2222	24.8936	18.3392	45.724		0.18038	19.6193
0.36075	15.0418	0.38535		0.36075	2.77	22.3382		0.36075	13.22	69.925		0.36075	8.8535	71.195		0.36075	13	37		0.36075	6	49		0.36075	4.9892	21.571		0.36075	34.1591	112.15		0.36075	12.9904	69.3465		94.2	31.7407	22.8403	93.004	12.1587		104.571	50.8148	48.6575	45.99	94.796		0.36075	26.0691
0.54113	13.7524	6.23878		0.54113	5.436	15.3478		0.54113	17.636	74.146		0.54113	17.1684	102.057		0.54113	105	43		0.54113	32	31		0.54113	15.5283	30.43		0.54113	44.6215	106.943		0.54113	52.1455	73.9906		65.2714	70.3333	47.1143	55.348	37.3612		100.386	58.6667	40.0584	33.0196	132.914		0.54113	41.3369
0.7215	35.6693	4.38466		0.7215	6.47	14.7918		0.7215	39.107	88.548		0.7215	56.0204	159.435		0.7215	86	37		0.7215	71	49		0.7215	13.5703	47.2899		0.7215	39.6188	119.685		0.7215	18.1999	57.4496		45.0286	90	67.0298	25.593	60.6165		57.514	53.1852	37.7165	16.6273	113.763		0.7215	46.7088
0.90188	74.7761	3.69704		0.90188	17.816	19.8637		0.90188	80.992	82.277		0.90188	40.8517	160.793		0.90188	78	6		0.90188	79	37		0.90188	31.9633	61.1878		0.90188	49.9273	73.143		0.90188	13.0168	12.1516		22.0714	58.6852	26.4592	12.116	32.4831		48	59.3333	32.52	3.8356	86.042		0.90188	44.1542
1.08225	69.9602	7.11643		1.08225	35.438	49.4376		1.08225	63.882	97.876		1.08225	37.3401	55.066		1.08225	58	12		1.08225	45	2.01908e-10		1.08225	41.8294	42.9331		1.08225	30.3928	32.322		1.08225	15.875	10.6731		25.9714	34.6667	17.5386	15.996	4.9336		30.514	22	12.1013	9.0077	91.922		1.08225	35.4874
1.26263	51.9118	9.0345		1.26263	53.531	54.0934		1.26263	24.448	71.597		1.26263	16.0896	30.031		1.26263	66	18		1.26263	6	12		1.26263	29.4069	29.7876		1.26263	32.0541	22.257		1.26263	20.7922	33.9955		20.3	19.0185	23.4016	11.597	16.1874		20.6	8.1111	6.7251	6.014	58.851		1.26263	27.9099
1.443	44.6543	8.60377		1.443	63.041	59.009		1.443	18.54	57.646		1.443	31.1174	12.543		1.443	13	6		1.443	32	18		1.443	15.425	14.4043		1.443	14.2535	19.77		1.443	23.9117	14.5571		28.4286	20.037	19.2466	7.119	27.6335		31.4	4.2222	10.0432	16.2027	11.592		1.443	25.6005
1.62338	31.8741	6.15922		1.62338	70.064	39.6646		1.62338	15.142	50.49		1.62338	28.0699	7.285		1.62338	19	12		1.62338	19	0		1.62338	18.2139	16.1326		1.62338	10.5261	15.218		1.62338	17.3694	13.9987		34.9	13	14.6056	5.423	17.6154		37.943	0	2.9589	7.9402	9.622		1.62338	22.486
1.80375	48.7576	6		1.80375	80.449	37.5283		1.80375	11.993	64.531		1.80375	29.3492	19.59		1.80375	45	6		1.80375	32	0		1.80375	13.6046	11.465		1.80375	16.8569	16.554		1.80375	10.4599	16.4262		27.8571	21.3333	27.335	8.08	18.2274		39.429	0	8.7123	10.1168	8.003		1.80375	27.9502
1.98413	30.1626	9.69451		1.98413	134.111	24.6595		1.98413	40.92	117.613		1.98413	23.5897	17.421		1.98413	19	6		1.98413	26	0		1.98413	12.8125	13.8114		1.98413	14.4718	14.144		1.98413	8.8597	13.3551		46.8429	8.7037	19.329	16.345	4.8141		14.871	0.8889	7.2914	8.484	6.224		1.98413	28.9973
2.1645	54.1049	3.27949		2.1645	143.987	13.9841		2.1645	140.072	207.734		2.1645	20.5241	12.725		2.1645	26	18		2.1645	19	6		2.1645	10.1507	15.1511		2.1645	15.4492	11.324		2.1645	15.6109	6.0657		38.8857	15	16.59	6.329	16.396		7.886	2	4.8381	20.8205	6.719		2.1645	38.4357
2.34488	67.897	5.63928		2.34488	92.896	13.2484		2.34488	238.717	254.276		2.34488	14.3274	8.734		2.34488	19	2.128e-10		2.34488	13	6		2.34488	13.4002	18.8819		2.34488	14.6729	10.686		2.34488	13.0257	14.5836		40.6714	16.8889	10.6951	16.97	16.0427		9.943	5	2.137	10.6476	6		2.34488	42.0146
2.52525	45.1775	3.38241		2.52525	100.956	10.2719		2.52525	231.732	255		2.52525	28.2509	14.102		2.52525	13	12		2.52525	19	6		2.52525	7.9801	21.4666		2.52525	23.9989	17.128		2.52525	13	3.0103		26.8	12.4074	8.9281	17.89	12.035		20.4	2	4.6613	13.3046	8.482		2.52525	40.0826
2.70563	44.7637	0		2.70563	75.724	14.5917		2.70563	220.087	254.833		2.70563	38.9701	10.158		2.70563	19	18		2.70563	20	6		2.70563	12.8225	15.0504		2.70563	35.7762	18.51		2.70563	18.9383	5.3105		17.8571	15.1667	14.1417	8.313	16.5422		3.429	3	7.216	10.4863	8.777		2.70563	39.8645
2.886	47.8311	0.41018		2.886	95.447	15.3748		2.886	246.345	248.713		2.886	23.7232	9.782		2.886	19	6		2.886	19	6		2.886	16.9409	12.927		2.886	23.6078	15.041		2.886	24.194	5.9879		10.4857	22.4815	16.0602	12.454	22.6838		4.629	4	2.6301	8.3102	10.712		2.886	42.8753
3.06638	38.6683	5.5849		3.06638	107.54	11.1511		3.06638	227.154	215.319		3.06638	13.5404	12		3.06638	19	31		3.06638	32	12		3.06638	11.9115	14.9876		3.06638	17.9194	15.8		3.06638	10.9851	8.1989		10.2143	13.2222	19.8112	23.585	24.2614		5.743	0.4444	9.4847	8.4665	8.505		3.06638	40.7009
3.24675	34.4616	3.08278		3.24675	92.479	9.1304		3.24675	149.115	107.863		3.24675	20.4704	17.397		3.24675	19	12		3.24675	26	12		3.24675	10.0328	15.0087		3.24675	17.9469	13.395		3.24675	14.9452	6.0247		19.9429	6	16.4646	11.901	8.3932		3.429	6	8.325	0.5794	6.001		3.24675	31.9395
3.42713	50.5293	2.15738		3.42713	91.095	14.0568		3.42713	125.582	76.279		3.42713	24.2549	17.514		3.42713	18.3415	1.3824		3.42713	19	6		3.42713	12.2923	18.3144		3.42713	15.0169	8.021		3.42713	18.9451	6		19.4571	10.4444	12.4597	21.398	19.849		5.229	1	2.9814	3.4484	4.995		3.42713	32.7618
3.6075	52.1369	4.71251		3.6075	73.161	7.9484		3.6075	86.821	85.598		3.6075	21.736	12.634		3.6075	45.9079	10.5767		3.6075	19	6		3.6075	8.8908	13.1787		3.6075	20.1309	12.225		3.6075	15.6693	9.0745		27.8571	18.3333	13.3873	7.735	31.0054		4.286	3.5556	1.1259	10.4646	22.962		3.6075	31.5551
3.78788	57.2921	8.33218		3.78788	54.261	9.19		3.78788	39.762	52.484		3.78788	16.2311	12.011		3.78788	38.7913	13.9148		3.78788	52	18		3.78788	9.7599	11.7372		3.78788	16.9468	10.633		3.78788	37.1337	10.6348		18.2	9.5	15.4688	10.205	18.4998		0	4	4.5374	11.9354	20.666		3.78788	28.1465
3.96825	56.036	3.24695		3.96825	67.925	6		3.96825	46.442	57.002		3.96825	27.8563	14.485		3.96825	55.4357	3.6261		3.96825	19	6		3.96825	14.6507	8.6675		3.96825	18.0118	0.811		3.96825	15.7506	7.1713		8.3429	5.4074	18.1509	10.14	21.5048		1.371	4	10.3562	7.9924	19.091		3.96825	27.4753
4.14863	65.0719	0.38612		4.14863	44.079	6		4.14863	43.695	34.968		4.14863	29.4519	8.917		4.14863	30.5124	5.2919		4.14863	6	12		4.14863	12.2629	6		4.14863	9.6783	1.27		4.14863	22.8978	10.1629		9.1429	12.3148	16.7031	7.868	13.7588		3.343	0	7.3466	9.4767	9.043		4.14863	23.1026
4.329	40.603	3.73479		4.329	24.452	5.5472		4.329	63.052	35.582		4.329	11.3266	8.245		4.329	13.5526	7.8786		4.329	19	6		4.329	6.1769	7.2595		4.329	17.8511	10.149		4.329	24.5348	0.8346		19.7143	2	12.4324	6.218	9.5529		2.4	9.095e-13	4.7896	6.1972	6.231		4.329	19.319
4.50938	24.2934	3.4327		4.50938	20.773	1.2995		4.50938	69.621	23.053		4.50938	11.2973	12.799		4.50938	43.7331	4.7547		4.50938	26	12		4.50938	7.5124	12.1757		4.50938	14.9842	5.62		4.50938	18.6627	5.9049														4.50938	26.3197
[truncated: 10 more columns]

## Sheet: Fig 1L
Figure 1L
n=1	Wnt8a-GFP	Ror2-mCh		n=2	Wnt8a-GFP	Ror2-mCh		n=3	Wnt8a-GFP	Ror2-mCh		n=4	Wnt8a-GFP	Ror2-mCh		n=5	Wnt8a-GFP	Ror2-mCh		n=6	Wnt8a-GFP	Ror2-mCh	n=7to11	Wnt8a-GFP	Wnt8a-GFP	Wnt8a-GFP	Wnt8a-GFP	Wnt8a-GFP	n=7to11	Ror2-mCh	Ror2-mCh	Ror2-mCh	Ror2-mCh	Ror2-mCh
X (length um)	g	r		X	g	r		X	g	r		X	g	r		X	g	r		X	g	r		wnt8a	wnt8a	wnt8a	wnt8a	wnt8a		ror2	ror2	ror2	ror2	ror2	X	average w8	average ror2		stdev	sterror g	stdev	sterror r			X	Relative w8	Relative ror2	sterror g	sterror r
0	6	8		0	4	29		0	8	12		0	4	8		0	4	10		0	2	4		6.0769	8.9097	10.06	59.719	6.6		31.19	4.929	48.61	20.593	23.56	0	10.8514	18.1711		15.6209	4.70989	13.2669	4.00012			0	4.23884	7.09808	1.8398	1.56255
0.18038	7.4735	9.6684		0.18038	11.3173	12.1496		0.18038	15.7032	17.8788		0.18038	6.3299	11.3292		0.18038	5.8298	13.4708		0.18038	9.9442	9.0242		15.8298	42.347	16.38	125.512			55.566	6.6982	109.8	31.215		0.18038	25.6667	27.68	10	34.7579	10.9914	30.7458	9.72266	10		0.18038	10.026	10.8125	4.29352	3.79792
0.36075	5.9402	7.2564		0.36075	10.2159	23.0522		0.36075	17.3683	15.0949		0.36075	4.8276	29.4543		0.36075	12.1388	26.8805		0.36075	20.7285	10.8916		17.7275	59.7523	53.98	113.715	44.72		72.276	16.9901	188.61	41.053	73.76	0.36075	32.8286	45.9381		31.5021	9.49824	50.0176	15.0809			0.36075	12.8237	17.9446	3.71025	5.89097
0.54113	5.3282	8.3154		0.54113	35.194	49.8252		0.54113	38.2971	17.6056		0.54113	7.9205	26.6376		0.54113	12.2825	42.6411		0.54113	44.7407	10.2758		6.1997	38.8924	51.68	117.695			144.791	57.1847	149.69	90.226		0.54113	35.823	59.7192	10	31.922	10.0946	49.612	15.6887	10		0.54113	13.9934	23.3278	3.94321	6.1284
0.7215	5.1248	19.7158		0.7215	36.5669	51.7226		0.7215	73.8235	42.3895		0.7215	17.8035	28.6895		0.7215	19.7644	48.7733		0.7215	50.832	14.0146		8.2584	12.0813	19.94	82.271	52.6		117.693	71.476	118.47	133.145	71.56	0.7215	34.4605	65.2408		25.5646	7.70801	39.6383	11.9514			0.7215	13.4611	25.4847	3.01094	4.66851
0.90188	2.906	25.6543		0.90188	21.6281	43.3756		0.90188	44.1556	58.2275		0.90188	21.9068	31.1708		0.90188	18.1292	50.0348		0.90188	48.1933	32.1329		9.8427	6.0363	14.02	23.377			71.41	59.7715	65.8	117.452		0.90188	21.0195	55.5029	10	14.196	4.48918	25.3545	8.01781	10		0.90188	8.21074	21.6808	1.75359	3.13196
1.08225	2.0051	20.7585		1.08225	11.4796	35.249		1.08225	18.4091	40.091		1.08225	15.8103	50.6976		1.08225	12.4577	54.2191		1.08225	22.109	36.4705		9.2493	4.3463	16.07	20.092	8.84		95.402	39.3516	46.14	82.297	51.68	1.08225	12.8062	50.2142		6.09912	1.83895	20.4655	6.17059			1.08225	5.00243	19.6149	0.718341	2.41039
1.26263	3.8418	16.9239		1.26263	10.0077	45.1353		1.26263	11.1099	42.2623		1.26263	7.0079	50.9123		1.26263	12.4705	41.9234		1.26263	12.0417	43.3337		7.5336	4.7788	22.99	25.61			66.93	32.2187	60	77.732		1.26263	11.7392	47.7372	10	6.88396	2.1769	16.4582	5.20454	10		1.26263	4.58562	18.6473	0.850351	2.03303
1.443	5.4766	22.1303		1.443	10.3752	45.2533		1.443	11.2781	41.3958		1.443	7.858	59.6345		1.443	4.3453	33.0345		1.443	7.8085	49.4815		2.5062	4.8735	22	18.291	18.8		65.386	36.7235	60.28	51.188	31.6	1.443	10.3284	45.1007		6.28877	1.89613	12.9643	3.90889			1.443	4.03453	17.6175	0.740677	1.52691
1.62338	3.0464	26.06		1.62338	7.4975	42.4123		1.62338	13.3332	41.3728		1.62338	12.9735	68.5305		1.62338	4.6443	25.8412		1.62338	6.8034	51.6472		4.6227	5.2687	21.92	7.822			34.308	35.9763	87.8	28.05		1.62338	8.79317	44.1998	10	5.45009	1.72347	19.1102	6.04317	10		1.62338	3.43483	17.2656	0.673231	2.36061
1.80375	3.6748	26.903		1.80375	14.9779	34.7601		1.80375	18.6877	56.278		1.80375	9.854	62.8948		1.80375	4.7988	33.3029		1.80375	10.7867	58.1218		14.7204	5.4213	14.04	12	20		25.399	38.4582	67.96	62	18.04	1.80375	11.7238	44.0107		5.21222	1.57154	16.9169	5.10065			1.80375	4.5796	17.1917	0.613884	1.99244
1.98413	4.8222	21.1812		1.98413	51.4899	53.6171		1.98413	19.1219	53.975		1.98413	6.6188	51.6791		1.98413	3.9375	28.886		1.98413	5.7607	51.3631		7.3015	4.5934	18	16			39.113	30.609	64.02	54		1.98413	13.7646	44.8443	10	13.7564	4.35015	13.2332	4.18471	10		1.98413	5.37679	17.5173	1.69928	1.63465
2.1645	6.0298	34.1627		2.1645	43.0091	52.5794		2.1645	10.9085	36.4657		2.1645	6.9563	47.1287		2.1645	5.3627	31.1562		2.1645	4.7328	41.1607		4.0046	6.7618	17.88	10	8.04		39.73	29.671	65.88	45	10.56	2.1645	11.2441	39.4086		10.7028	3.227	13.4826	4.06516			2.1645	4.39224	15.394	1.26055	1.58795
2.34488	13.1877	25.6743		2.34488	30.3524	48.5944		2.34488	9.2467	34.8027		2.34488	4.2744	51.8226		2.34488	4.4454	37.9557		2.34488	7.6118	35.2405		4.8127	7.2429	6.12	12			40.691	38.1456	53.69	64		2.34488	9.9294	43.0617	10	7.40137	2.34052	10.7065	3.38571	10		2.34488	3.87867	16.821	0.914265	1.32254
2.52525	17.2149	31.8729		2.52525	18.7497	51.5569		2.52525	10.7875	35.4724		2.52525	5.1694	58.7079		2.52525	6.2047	34.9637		2.52525	5.2084	30.3799		6.6891	5.798	17.92	25	4.4006		23.42	39.2598	23.16	27	26.0645	2.52525	11.1948	34.7144		6.88825	2.07688	10.8833	3.28145			2.52525	4.37295	13.5603	0.811283	1.28182
2.70563	17.9906	33.308		2.70563	10.1149	49.3241		2.70563	11.9463	32.8849		2.70563	4.5604	56.8868		2.70563	8.0356	30.8201		2.70563	5.9079	32.7491		3.8387	4.6802	10.1	4			36.657	25.5719	39.02	50		2.70563	8.11746	38.7222	10	4.2974	1.35896	9.53066	3.01386	10		2.70563	3.17088	15.1259	0.530843	1.17729
2.886	23.261	34.8816		2.886	8.7249	34.7716		2.886	10.0351	33.0376		2.886	5.2813	54.7073		2.886	11.6874	42.7167		2.886	8.252	35.0645		2.5246	2.3278	19.94	8	3.8459		17.986	28.7456	41	39	30.2923	2.886	9.44364	35.6548		6.45027	1.94483	8.7899	2.65025			2.886	3.68892	13.9277	0.759699	1.03526
3.06638	30.011	46.2984		3.06638	17.175	45.5318		3.06638	10.5155	25.9383		3.06638	6.4387	50.2406		3.06638	13.1291	33.1117		3.06638	6.419	37.7566		7.8764	2.6358	13.98	16			10.631	35.4132	40.88	58		3.06638	12.418	38.3802	10	7.34572	2.32292	12.6786	4.00932	10		3.06638	4.8508	14.9922	0.907391	1.56614
3.24675	40.7673	61.3069		3.24675	28.3447	48.5053		3.24675	8.3168	23.8107		3.24675	3.8911	55.9738		3.24675	13.1033	27.5891		3.24675	9.2424	36.5396		2.5781	3.0062	12	18	2.7594		29.119	43.1631	29.04	88	26.422	3.24675	12.9099	42.679		11.5396	3.47933	18.7508	5.65358			3.24675	5.04294	16.6715	1.35911	2.20843
3.42713	48.2259	63.5632		3.42713	73.1147	59.0579		3.42713	7.9504	37.0886		3.42713	14.3216	57.4704		3.42713	36.1264	27.0935		3.42713	6.2489	30.691		6.8164	4.0529	11.94	14			17.655	38.2478	33.02	71		3.42713	22.2797	43.4887	10	21.7292	6.87137	16.958	5.36258	10		3.42713	8.70302	16.9878	2.68413	2.09476
3.6075	51.5589	61.5275		3.6075	62.0204	50.4353		3.6075	8.4957	28.2097		3.6075	16.0693	65.6585		3.6075	23.624	33.2754		3.6075	5.7358	42.2345		4.1444	5.2947	6.04	6	2.034		16.728	45.3967	35	54	35.3476	3.6075	17.3652	42.5285		19.6122	5.9133	14.0225	4.22795			3.6075	6.78328	16.6127	2.30988	1.65154
3.78788	48.0284	61.577		3.78788	31.8278	45.1568		3.78788	8.638	34.7273		3.78788	21.5318	58.0634		3.78788	11.4266	35.0387		3.78788	5.8933	38.6796		2.5997	10.7743	9.94				37.038	16.474	34.98			3.78788	16.74	40.1928	9	13.8358	4.61194	12.7354	4.24514	9		3.78788	6.53906	15.7003	1.80154	1.65826
3.96825	38.9797	53.7895		3.96825	15.9752	30.1594		3.96825	6.8636	32.4777		3.96825	16.8978	60.8917		3.96825	9.7705	24.1443		3.96825	4.0195	43.2569		5.3297	8.6622	4.02		2.7386		29.823	23.6648	33.06		46.1993	3.96825	11.3257	37.7467	10	10.3115	3.26079	12.0344	3.80562	10		3.96825	4.42409	14.7448	1.27375	1.48657
4.14863	30.2663	48.8699		4.14863	11.8038	27.132		4.14863	7.0094	27.7551		4.14863	8.3988	61.7237		4.14863	7.7191	24.9625		4.14863	3.764	33.9514		6.5586	4.1616	6				16.564	24.9867	38.88			4.14863	9.52018	33.8695	9	7.6698	2.5566	13.1929	4.39764	9		4.14863	3.71882	13.2303	0.998672	1.71783
4.329	13.7919	41.8287		4.329	7.9348	27.6975		4.329	7.5778	34.2443		4.329	13.7508	50.7025		4.329	7.379	28.0748		4.329	4.9555	41.5774		1.493	5.9007	5.96		6.6489		36.397	24.9234	27.23		41.1561	4.329	7.53924	35.3832	10	3.56465	1.12724	7.99131	2.52707	10		4.329	2.94502	13.8216	0.440328	0.987138
4.50938	15.0353	55.2246		4.50938	21.1748	36.4694		4.50938	6.6644	31.4779		4.50938	10.9484	33.9127		4.50938	4.006	30.3426		4.50938	5.5729	37.3572													4.50938	10.567	37.4641	11	5.99798	1.89673	8.32265	2.63185			4.50938	4.12772	14.6344	0.740909	1.02807

## Sheet: Fig 2K
Figure 2K and dot plots supp fig 2A
Transfected	cytoneme number	Control Wnt8aGFP	Wnt8a Ror2	Wnt8a Vangl2	Wnt8a Ror2 Vangl2	Wnt8a DNVangl2	Wnt8a Ror2 DNVangl2	Wnt8a Phosphomutant Vangl2	Wnt8a Ror2 Phosphomutant Vangl2	Wnt8a Vangl2 IRSp534k
		4	8	5	2	8	1	4	1	0
		3	10	4	6	0	13	2	0	5
		12	6	5	2	2	2	6	4	0
		6	3	1	3	4	3	2	1	1
		4	6	3	2	0	6	0	1	0
		5	1	4	5	1	4	2	1	1
		1	5	2		2	1	0	0	0
		2	1	1		0	1	0	0	0
		8	8	1		1	3	5	4	0
		8		1		2	4	1	0	0
		9		1		3	16	1	3	4
		5		2		0	2	0	1	0
		1		1		2	1	5	0	0
		4		2		0	4	2	0
		5				2		0	1
		5				0		0	1
		4				0		0	0
		5				15		0	2
		15				29		2	4
		5				16		0	1
		4				3		1	0
		5				0		2	0
		6				11		4	0
		14				15		1	2
		2				10		2	1
								0	1
								0	4
								0	0
								0	0
								4	1
								1	7
									4
									0
									0
									2
									4

## Sheet: Fig 2L
Figure 2L and dot plots for supp fig 2B
Transfected
		cytoneme length	Control Wnt8a	Wnt8a Ror2	Wnt8a Vangl2	Wnt8a Ror2 Vangl2	Wnt8a DNVangl2	Wnt8a Ror2 DNVangl2	Wnt8a Phosphomutant Vangl2	Wnt8a Ror2 Phosphomutant Vangl2	Wnt8a Vangl2 IRSp534k
			2.284	6.2	8.103	33.268	16.502	6.695	2.551	7.324	11.254
			2.106	11.476	13.796	18.746	11.52	5.203	1.409	1.454	13.138
			10.517	4.818	12.121	20.2	5.755	8.338	3.061	2.104	4.222
			5.132	5.512	13.442	8.605	4.226	5.108	7.299	19.565	10.642
			3.085	1.444	31.38	23.624	2.172	14.862	9.714	2.823	2.104
			2.284	2.422	4.851	35.922	1.613	6.96	5.649	46.628	1.984
			36.659	12.707	3.594	33.197	1.443	2.427	2.172	1.943	5.764
			1.806	5.17	2.919	5.159	1.454	15.243	2.372	30.778	2.958
			5.606	4.037	5.411	14.683	12.411	13.187	4.176	2.681	1.097
			5.252	14.088	65.418	27.046	15.376	9.522	5.254	5.764	2.936
			14.664	6.055	5.426	38.992	49.042	7.924	3.652	9.743	4.747
			10.196	5.417	60.202	18.424	4.901	2.583	3.902	2.806
			4.408	6.053	13.634	6.913	2.936	6.739	5.253	4.989
			18.918	4.818	20.647	18.03	2.282	4.344	10.457	4.745
			20.757	3.839	24.536	15.649	3.15	3.072	2.663	3.608
			2.167	6.332	19.174	6.317	7.202	3.587	0.722	5.05
			3.556	26.249	87.084	3.719	6.963	6.445	3.267	1.623
			2.75	24.023	96.342	3.252	51.35	11.711	3.373	5.518
			2.528	2.197	4.704	4.153	2.506	2.172	3.264	0.807
			1.444	9.228	15.834	4.84	2.352	1.141	3.061	3.311
			1.841	1.841	7.781	1.263	2.663	14.048	3.243	24.159
			1.806	0.511	3.316		1.776	2.172	2.525	10.67
			5.17	7.312	10.938		2.986	0.92	3.571	6.674
			9.216	1.444	25.216		2.629	5.326	10.077	9.457
			6.512	15.396	31.983		4.708	5.933	1.443	2.26
			3.329	6.306	26.603		2.609	3.873	36.834	3.968
			5.5	8.313	10.624		3.422	1.097	2.111	4.537
			6.139	60.166	24.359		2.715	7.191	2.943	3.956
			4.693	3.23	6.398		2.179	2.345	4.053	2.26
			2.8	2.284	30.034		3.355	1.917	2.345	2.179
			2.663	3.286	20.215		3.227	2.282	7.215	3.701
			1.711	3.77	22.289		2.041	3.267	2.663	5.425
			13.175	3.085			3.93	2.886	4.404	2.532
			3.562	4.708			7.706	2.42	6.377	9.567
			12.237	4.408			6.771	3.902	5.817	3.355
			10.2	8.12			1.487	2.643	12.383	1.917
			11.607	10.123			6.496	1.984	5.083	12.869
			45.899	17.644			2.914	4.19	2.372	3.502
			35.917	9.107			3.211	0.902	12.173	4.524
			32.243	2.978			6.011	1.623	2.057	4.146
			1.931	2.629			5.469	1.263	2.525	2.844
			1.155	5.417			5.363	2.908	4.127	3.247
			2.111	37.152			23.256	19.1	4.683	5.426
			1.804	13.276			2.936	1.804	16.162	2.111
			1.711	5.941			1.786	1.443	2.345	2.8
			1.21	2.604			1.02	0.765	1.374	4.883
			1.313	9.894			1.301	0.722	26.227	3.63
			1.097	2.167			1.097	3.652		6.97
			3.061	32.699			1.409	2.799		1.623
			8.944	5.5			0.902	1.804		3.446
			5.268	8.666			2.601	22.552		4.053
			6.683	59.311			0.971	8.199
			2.017				0.722	13.672
			3.103				2.558	4.468
			4.61				1.541	8.816
			4.333				3.068	2.892
			2.506				2.017	8.855
			26.949				3.956	12.695
			8.531				1.943	8.259
			26.85				2.172	11.239
			12.621				1.776	5.092
			16.659				2.057	1.702
			19.92				1.541	1.082
			14.712				1.374	2.454
			21.631				1.275	4.721
			4.38				1.082
			3.968				4.005
			1.454				18.13
			1.702				6.22
			1.883				5.638
			29.681				2.892
			9.544				1.487
			6.104				1.443
			7.533				2.111
			3.37				1.943
			3.652				1.663
			4.222				8.875
			3.996				4.033
			2.804				1.301
			4.62				1.55
			3.082				1.541
			5.13				11.879
			5.823				4.971
			5.557				4.762
			1.454				1.883
			2.975				1.786
			5.165				3.441
			11.22				3.152
			57.219				3.072
			7.825				3.606
			7.468				2.057
			11.132				7.292
			4.207				1.409
			5.873				1.951
			1.663				39.347
			2.506				1.992
			2.165				10.814
			1.275				5.308
			1.613				2.506
			2.852				3.484
			4.455				2.706
			12.911				3.326
			23.429				6.652
			37.281				8.167
			5.603				10.787
			7.804				8.327
			7.325				2.165
			20.743				1.409
			4.286				3.853
			9.861				4.971
			2.936				4.954
			3.072				7.371
			1.711				6.923
			8.299				6.29
			4.826				5.459
			9.071				3.446
			4.195				4.923
			4.584				5.487
			0.971				2.681
			5.136				0.51
			3.066				1.141
			1.623				1.702
			19.572				4.552
			11.892				18.714
			17.622				3.767
			22.633				5.917
			3.15				3.719
			7.578				12.913
			8.707				9.424
			1.374				4.363
			1.275				9.777
			1.275
			1.711
			1.951
			1.804
			1.487
			1.454
			3.594
			2.818

## Sheet: Fig 2M
			Figure 2M
			Data from fig 2L
			cytoneme length
			percent	wntmem	wntror	wntvangl2	wntrorstbm	wntDNVangl2	wntrordnvangl2	wnt phosphomut	wntphosphomutror2	wnt stbm irsp534k
			0 5	54.6763	40.3846	15.625	23.8095	72	58.4615	65.9574	66.6667	63.6364
			5 10	22.3022	34.6154	15.625	19.0476	8	26.1538	19.1489	21.5686	9.09091
			10 15	9.35252	9.61538	18.75	4.7619	12	10.7692	8.51064	3.92157	27.2727
			15 20	3.59712	3.84615	6.25	19.0476	4	3.07692	2.12766	1.96078	0
			20+	10.0719	11.5385	43.75	33.3333	4	1.53846	4.25532	5.88235	0

## Sheet: Fig 3H
Figure 3H				Alternating unbold/bold for each embryo	wnt+ve number Cytoneme
Embryo Injected					Control Wnt8a	Wnt8a Vangl2	Wnt8a DNVangl2	Wnt8a Phosphomutant Vangl2	Wnt8a Vangl2 IRSp534k
					0	2	0	1	0
					0	2	0	0	1
					3	1	0	0	0
					0	2	1	0	1
					2	0	2	0	0
					1	3	4	0	1
					1	0	0	0	0
					1	2	4	0	0
					1	1	0	1	0
					0	2	2	1	0
					0	3	0	1	0
					0	4	0	0	0
					0	3	0	1	1
					0	1	0	1	1
					0	2	0	1	0
					1	2	2	1	1
					2	2	1	1	1
					0	2	1	1	0
					0	4	1	0	0
					0	2	1	0	0
					6	1	1	0	0
					2	1	3	0	0
					0	0	3	1	0
					0	2	4	0	0
					0	3	2	0	0
					1	0	1	0	0
					1	4	0	0	0
					2	2	2	0	1
					1	3	1	4	0
					1	1	2	2	1
					0	1	2	0	0
					0	1	2	1	0
					0	2	2	1	0
					1	7	1	0	0
					0	0	0	0	0
					1	0	0	0	0
					2	1	0	0	0
					4	4	1	0	0
					1	4	0	0	0
					0	0	3	1	0
					0	2	4	0	0
					2	3	2	0	2
					1	2	2	0	0
					3	2	1	0	0
					1	2		0	0
					1	0		0	0
					2	0		1	3
					2	3		2	1
					4	3		2	0
					1	0		1	1
					1	0		1	1
					0	1		1	0
					0	0		0	2
					1	0		0	0
					4	0		0	0
					1	1		1	0
					1	0		1	0
					3	3		1	0
					2	0		1	1
					3	2		0	1
					2	4		1	0
					2	3		2	0
					1	2		0	0
					4	0		1	0
					3	0		2	1
					2	2		0	2
					1	5		0	1
					2	0		0	0
					0	4		1	1
					1	0		0	1
					2	0		0	2
					1	0		0	0
					3	5		0	0
					1	2		0	0
					3	0		0	0
					0	0		0	0
					0	0		1	0
					2	0		0	0
					2	2		0	0
					3	11		0	0
					10	4		0	0
					3	4		0	0
					2	0		0	0
					9	4		0	0
					4	1		1	0
					7	1		0	0
					3	0		0	0
						2		0	0
						1		0	0
						0		0	0
						3		0	0
						1		0	0
						1		2	2
						1		0
						2		0
						4		0
						1		0
						0		0
						0		0
						5		0
						0		0
						1		0
						1		1
						2		0
						0		1
						3		0
						0		0
						0		0
						0		2
						1		3
						3		0
						0		0
						3		0
						4		1
						2		0
						2		0
						3		0
						1		0
						1		2
						2		1
						3		0
						1		1
						3		1
								1
								1
								1
								0
								0
								1
								0
								0
								0
								2
								4
								1
								1
								1
								1
								0
								2
								1
								3
								1
								1
								2
								3
								2
								0
								0
								2
								0
								1
								0
								1

## Sheet: Fig 3I
Figure 3I
Embryo Injected			Cytoneme Length
			Control Wnt8a	Wnt8a Vangl2	Wnt8a DNVangl2	Wnt8a Phosphomutant Vangl2	Wnt8a Vangl2 IRSp534k
			10.033	14.321	1.841	2.307	2.42
			4.568	19.312	1.444	4.329	13.328
			8.583	18.506	0.807	3.544	1.917
			5.132	16.61	1.806	2.818	6.723
			4.467	5.079	1.489	4.044	6.749
			5.417	6.771	6.518	4.704	6.02
			7.54	4.344	2.106	4.923	1.839
			1.489	6.615	5.208	4.793	6.444
			1.806	5.595	3.106	2.352	5.486
			1.615	2.165	9.854	3.066	6.17
			6.246	4.704	12.736	2.453	2.31
			2.889	6.135	6	3.191	3.594
			4.408	12.108	10.418	1.409	3.103
			6.658	9.697	5.778	2.017	9.126
			7.628	13.512	6.429	8.961	8.278
			9.389	4.366	3.543	2.892	16.288
			8.294	9.08	1.841	1.883	27.661
			3.106	17.554	2.978	9.567	10.593
			2.604	4.704	1.532	9.94	11.442
			11.156	14.402	2.312	3.066	1.917
			3.718	4.53	4.75	10.27	1.813
			4.708	12.735	4.393	3.792	1.804
			1.806	19.562	2.911	6.354	3.856
			2.978	17.768	3.629	12.662	3.714
			7.956	5.159	3.329	2.628
			3.611	5.243	10.024	3.082
			6.851	5.521	2.197	2.818
			1.945	5.78	3.683	4.69
			5.017	10.182	9.008	10.135
			5.03	15.856	6.149	1.613
			2.978	20.739	11.791	9.749
			2.889	9.368	2.791	12.92
			2.82	2.8	6.306	3.727
			2.889	6.681	6.51	5.203
			27.107	6.23	3.952	2.747
			1.302	4.455	8.583	4.515
			8.502	17.316	1.302	1.776
			7.222	2.111	5.617	1.984
			1.945	3.326	8.7	5.101
			8.541	6.694	5.8	10.406
			12.449	2.914	5.652	4.609
			2.312	4.425	6.139	3.179
			3.629	4.67	4.363	4.825
			52.629	9.83	4.75	5.206
			5.208	2.152	2.312	4.329
			3.611	22.346	3.724	10.308
			2.312	2.231	5.075	7.424
			3.085	7.781	7.701	4.211
			3.064	4.211	2.553	3.652
			4.818	4.272	12.432	7.879
			7.72	6.28	11.158	1.301
			18.217	15.147	11.279	7.832
			3.064	12.801	5.332	1.409
			3.426	8.445	7.312	10.176
			3.906	16.167		1.951
			5.617	11.106		6.054
			2.422	12.946		16.641
			8.43	2.532		3.63
			10.642	7.697		1.702
			5.449	4.287		16.028
			2.284	15.511		4.993
			4.939	8.667		2.615
			4.75	8.66		4.913
			2.604	2.806		1.615
			2.106	4.272		14.82
			4.845	8.322		6.218
			2.629	10.966		4.708
			2.791	9.144		2.553
			2.197	10.556		4.085
			2.604	7.474		4.053
			10.04	12.86		1.374
			9.303	14.824		1.917
			7.122	2.231		1.541
			6.053	4.257		4.704
			2.75	5.65		9.394
			10.873	21.463		8.123
			4.333	5.704		5.425
			2.197	10.812		15.057
			6.286	5.821		7.785
			15.097	7.503		9.187
			3.021	3.465		1.552
				4.481		2.528
				8.66
				4.793
				11.352
				7.788
				2.663
				8.18
				20.109
				5.592
				12.263
				24.776
				11.875
				8.006
				11.536
				10.299
				2.852
				16.571
				5.105
				15.073
				4.974
				8.199
				11.978
				6.423
				4.404
				27.183
				7.035
				18.06
				2.26
				3.719
				11.536
				8.329
				19.369
				17.219
				3.355
				8.637
				5.875
				2.886
				6.143
				4.303
				6.473
				3.652
				27.708
				9.302
				7.437
				19.434
				4.599
				32.811
				7.278
				7.271
				9.667
				5.102
				14.198
				13.976
				10.158
				11.015
				8.097
				3.427
				6.632
				3.907
				4.395
				5.234
				3.86
				15.177
				10.363
				16.237
				12.227
				8.997
				8.021
				12.641
				13.468
				16.199
				12.2
				7.448
				7.412
				6.731
				12.601
				4.316
				3.594
				5.604
				19.996
				17.049
				31.767
				7.708
				25.728
				11.298
				16.584
				29.256
				1.623
				4.389
				11.407
				16.097
				4.389
				2.706
				2.453
				12.347
				6.78
				5.421
				17.245
				6.405
				22.558
				21.475
				7.271
				25.923
				25.043
				14.103
				12.142
				7.937
				4.779
				25.479
				9.615
				45.738
				71.477
				20.476
				12.121
				4.261
				9.299
				11.91
				14.441
				11.845
				2.958
				5.899
				11.783
				9.071
				6.494
				11.818
				30.956
				7.568
				4.915
				7.647
				13.937
				18.7
				15.937
				7.998
				3.652
				3.247
				2.975
				6.459
				3.594
				4.704
				35.91
				8.347
				5.088
				5.755
				7.429
				3.594
				14.464
				28.358
				12.619
				18.534
				2.372
				4.704
				2.936
				6.292
				9.651
				12.805
				17.906
				3.822
				9.105
				6.709
				7.232
				16.668
				10.445
				11.793
				3.465
				19.646
				5.664
				3.873
				3.066
				9.912
				6.945
				5.083
				3.793
				3.451
				2.551
				2.583
				3.719
				7.106
				3.316
				3.002
				9.553
				13.064
				8.673
				14.598
				9.913
				2.345
				5.486
				4.149
				5.772

## Sheet: Fig 3J
											Figure 3J
											Data from 3I
											Percent	wnt8agfp memmch	Wnt8gfp Stbm memmch	DN Vangl2 Memch Wnt8agfp	wnt8a stbm irsp534k memmch	wnt8a memmch phospho vangl2 mutant
											0 5	56.7901	27.5093	50	45.8333	64.6341
											5 10	30.8642	34.2007	37.037	33.3333	21.9512
											10 15	7.40741	18.5874	12.963	12.5	9.7561
											15 20	2.46914	11.5242	0	4.16667	3.65854
											20+	2.46914	8.17844	0	4.16667	0

[truncated: 27 more sheets: Fig 3M, Fig 4B1, Fig 4B2, Fig 4B3, Fig 4D, Fig 4E, Fig 5C, Fig 5E, Fig 6, Fig 6B, Fig 6C, Fig 6E, Fig 6F, Fig 7, Fig 8B1, Fig 8B2, Fig 8D  , Fig 8E, Supp Fig 2A, Supp Fig 2B …]
